# Supplementary material for: Propeller Flaps in Extremity Sarcoma Reconstruction: A Systematic Review of Reconstructive Outcomes and Oncologic Considerations
Source: Curr Oncol. 2026 May 6;33(5):269. doi: 10.3390/curroncol33050269 (PMC13206663; doi:10.3390/curroncol33050269)
Supplement: Supplementary file 1 [file curroncol-33-00269-s001.zip]

Archive with 2 entries (2 files):
- File S1.pdf
- Table S1. PRISMA_2020_checklist.pdf
